# Supplementary material for: Usage of gloves for hair shampooing in German hairdressing salons
Source: J Occup Med Toxicol. 2015 Dec 30;10:47. doi: 10.1186/s12995-015-0089-y (PMC4696284; doi:10.1186/s12995-015-0089-y)
Supplement: Additional file 1: — Figure “Occupational dermatitis in German hairdressers. Number of suspected and recognised cases and compensation payments (1999-2014; BGW data)”. (XLSX 14 kb) [file 12995_2015_89_MOESM1_ESM.xlsx]

## Sheet: Fallzahlen und Kosten (JOMT)
			1999	2000	2001	2002	2003	2004	2005	2006	2007	2008	2009	2010	2011	2012	2013	2014
		Suspected cases	1721	1667	1481	1349	1182	1235	1206	1129	1024	1021	1047	1200	1254	1117	1090	976
		Recognised cases	225	177	174	161	173	183	138	88	88	118	98	87	86	87	89	64
		Costs	14.1	12.6	11.6	11.8	11	11.8	10.6	9.1	7.8	7.3	7.5	7.9	7.6	7.4	7.6	7
